# Supplementary material for: Adhesion to oviduct glycans regulates porcine sperm Ca2+ influx and viability
Source: PLoS One. 2020 Aug 21;15(8):e0237666. doi: 10.1371/journal.pone.0237666 (PMC7442259; doi:10.1371/journal.pone.0237666)
Supplement: S1 Data — (XLSX) [file pone.0237666.s002.xlsx]

## Sheet: Bound and Viable Sperm Fig 2
					suLeX	LacNAc	Control												suLeX
				Number of Bound Sperm (mean)	6.77	0.45	0.265															REP1	REP2	REP3	REP4					suLeX
																			Bound sperm			% Live	% Live	% Live	% Live	AVERAGE	SD	SEM				0.5	4	8	12	24					REP1	REP2	REP3
																			30 min	1	1	64.59	67.37	73.12	83.8	72.22	8.49796	4.24898			3-O-sulfo-LeX	72.22	66.75	58.94	53.177	41.33					% Live	% Live	% Live	AVERAGE	SD	SEM			Time
																			4 h	1	2	60.75	66.2	79.55	60.6	66.775	8.90622	4.45311			Free Sperm	69.78	52.84	29.25	16.57	9.51			1	1	54.72	67.48	76.085	66.095	10.7496	6.2063	6.2063		Biantennary SiLN
																			8 h	1	3	64.59	54.5	60.14	56.56	58.9475	4.42494	2.21247			3-O-sulfo-LeX SEM	4.24898	4.45311	2.21247	4.51146	4.41224			1	2	68.11	60.69	65.455	64.7517	3.75967	2.17065	2.17065		Biantennary LN
																			12 h	1	4	48.48	46.93	66.5	50.8	53.1775	9.02292	4.51146			Free Sperm_SEM	4.02297	2.71543	4.50318	2.94034	1.42137		SiLN	1	3	50	69.66	68.62	62.76	11.0627	6.38706	6.38706		Free Sperm
																			24 h	1	5	37.52	53	32.3	42.5	41.33	8.82449	4.41224											1	4	50.65	49.79	41.066	47.1687	5.30253	3.06142	3.06142		Biantennary SiLN_SEM
					SiLN	9-OS	LacNAc	Control												2	1	61.45	74.1	64.8	78.8	69.7875	8.04595	4.02297											1	5	44.67	38.37	42.22	41.7533	3.17582	1.83356	1.83356		Unbranched SiLN_SEM
				Number of Bound Sperm (mean)	7.25	6.5	0.65	0.3												2	2	45.29	56	52.6	57.47	52.84	5.43086	2.71543											2	1	62.52	54.16	74.5	63.7267	10.2235	5.90257	5.90257		Free Sperm_SEM
																				2	3	25.25	39.1	18.96	34.2	29.3775	9.00637	4.50318										9-OS	2	2	56.74	65.21	55.816	59.2553	5.17755	2.98926	2.98926
																				2	4	12.1	21.6	21.7	10.9	16.575	5.88069	2.94034											2	3	48.93	53.92	57.47	53.44	4.29019	2.47694	2.47694
																				2	5	6.3	12.38	8	11.36	9.51	2.84275	1.42137											2	4	43.12	44.23	40	42.45	2.19315	1.26621	1.26621
																																							2	5	39.13	44	31.4	38.1767	6.35387	3.66841	3.66841
																																							3	1	75.64	77.7	73.88	75.74	1.91196	1.10387	1.10387
																																						Free Sperm	3	2	47	45.16	55.7	49.2867	5.62979	3.25036	3.25036
																																							3	3	31.42	22.9	38.88	31.0667	7.99586	4.61641	4.61641
																																							3	4	23.71	21.34	20.72	21.9233	1.57805	0.911086	0.911086
																																							3	5	10	15.25	10.8	12.0167	2.82857	1.63308	1.63308
[truncated: 5 more columns]

## Sheet: SAS suLeX
					Live %
				Rep 1	Rep 2	Rep 3	Rep 4
	30 min	sLeX	30m	64.59	67.37	73.12	83.8
	4 h	sLeX	4h	60.75	66.2	79.55	60.6
	8 h	sLeX	8h	64.59	54.5	60.14	56.56
	12 h	sLeX	12h	48.48	46.93	66.5	50.8
	24 h	sLeX	24h	37.52	53	32.3	42.5
		free	30m	61.45	74.1	64.8	78.8
		free	4h	45.29	56	52.6	57.47
		free	8h	25.25	39.1	18.96	34.2
		free	12h	12.1	21.6	21.7	10.9
		free	24h	6.3	12.38	8	11.36
			SAS ANOVA
						TTEST 30min	ANOVA
			sLeX30m	64.59		0.346038	0.64
			sLeX30m	67.37
			sLeX30m	73.12
			sLeX30m	83.8
			sLeX4h	60.75		TTEST 4h
			sLeX4h	66.2		0.0184706	0.0124
			sLeX4h	79.55
			sLeX4h	60.6
			sLeX8h	64.59		TTEST 8h
			sLeX8h	54.5		0.000529645	<0.0001
			sLeX8h	60.14
			sLeX8h	56.56
			sLeX12h	48.48		TTEST 12h
			sLeX12h	46.93		0.000248278	<0.0001
			sLeX12h	66.5
			sLeX12h	50.8
			sLeX24h	37.52		TTEST 24h
			sLeX24h	53		0.000235411	<0.0001
			sLeX24h	32.3
			sLeX24h	42.5
			free30m	61.45
			free30m	74.1
			free30m	64.8
			free30m	78.8
			free4h	45.29
			free4h	56
			free4h	52.6
			free4h	57.47
			free8h	25.25
			free8h	39.1
			free8h	18.96
			free8h	34.2
			free12h	12.1
			free12h	21.6
			free12h	21.7
			free12h	10.9
			free24h	6.3
			free24h	12.38
			free24h	8
			free24h	11.36

## Sheet: SAS bi-SiaLN
			Treatment	Live %				Tukey			SiLN	9-OS	Free
			SiLN30m	54.72			SiLN30m	AB		30 min	same	same	same
			SiLN4h	68.11			SiLN4h	ABC		4 h	same	same	same
			SiLN8h	50			SiLN8h	ABC		8 h	same	same	diff
			SiLN12h	50.65			SiLN12h	CDEF		12 h	same	same	diff
			SiLN24h	44.67			SiLN24h	DEF		24 h	same	same	diff
			SiLN30m	67.48
			SiLN4h	60.69			9OS30m	ABC
			SiLN8h	69.66			9OS4h	ABCD
			SiLN12h	49.79			9OS8h	BCDE
			SiLN24h	38.37			9OS12h	DEF
			SiLN30m	76.085			9OS24h	EFG
			SiLN4h	65.455
			SiLN8h	68.62			Free30m	A
			SiLN12h	41.066			Free4h	BCDEF
			SiLN24h	42.22			Free8h	FG
			9OS30m	62.52			Free12h	GH
			9OS4h	56.74			Free24h	H
			9OS8h	48.93
			9OS12h	43.12
			9OS24h	39.13
			9OS30m	54.16
			9OS4h	65.21
			9OS8h	53.92
			9OS12h	44.23
			9OS24h	44
			9OS30m	74.5
			9OS4h	55.816
			9OS8h	57.47
			9OS12h	40
			9OS24h	31.4
			Free30m	75.64
			Free4h	47
			Free8h	31.42
			Free12h	23.71
			Free24h	10
			Free30m	77.7
			Free4h	45.16
			Free8h	22.9
			Free12h	21.34
			Free24h	15.25
			Free30m	73.88
			Free4h	55.7
			Free8h	38.88
			Free12h	20.72
			Free24h	10.8

## Sheet: Number Bound Sperm Fig 3
				Number of Bound Sperm
			Time (hrs)	0.5	4	8	12	24
			SiLN	7.96	6.6	6.66	6.1	5.26
			9-OS	6.3	5.13	4.633	3.66	4.1
			Lac-Nac	0.7	0.65	0.65	0.35	0.65
				Number of Bound Sperm
			Time (hr)	0.5	4	8	12	24
			SLeX	6.77	6.8	7.36	5.75	6.04
			SLeA	0.45	0.93	0.46	0.25	0.6

## Sheet: Mean SD Photons per s Fig 4
		Averages				Standard Deviation				Standard Error
		0 min	30 min	60 min	90 min	STDEV 0 min	STDEV 30 min	STDEV 60 min	STDEV 90 min	Sterr0	Sterr30	Sterr60	Sterr90
	Control	39577	39245.7	40161.9	N/A
	Control	35313.7	35070	39805.4	44006.6
	Control	36690.3	30459.1	30559.8	36629.7
	Control	26479.3	27183	25539.9	42152.8
	Control	36770.7	30986.7	39040.7	38316.5
	Control	36575.5	30897.7	35080.4	36363.4
	Control	31305.6	30359.1	33399.9	40709.4
	Control	32328.9	32061.8	38002.6	32864.6
	AVERAGE	33615.8	32396.4	34578.2	39272.6	4599.87	4225.07	5821.59	4494.94	2057.13	1889.51	2603.49	2010.2
	Lewis X	37348.2	36038.3	33006.6	27073.9
	Lewis X	36304.2	38585	39677	46644.7
	Lewis X	35790.4	31822.9	30788.3	29527.4
	Lewis X	33335.5	28538.1	23891.7	25518.5
	AVERAGE	35491.4	32133.1	29228.9	27373.3	2022.99	3759.71	4753.34	2021.15	1167.98	2170.67	2744.34	1166.91
	SiLN	27453.6	23038.9	22484	N/A
	SiLN	33549.8	30051.6	27460.3	31815.6
	SiLN	35834.5	30862.6	25976.4	25066.6
	SiLN	32017.3	29391.8	31268.6	28822.7
	SiLN	28082.9	29249.9	28635	26732.8
	AVERAGE	30847.1	28135.8	27091	26874	3890.17	3475.27	3755.13	1882.03	1945.08	1737.64	1877.57	941.014
	SilN+Lewis X	35142.3	28691	31498.7	31116.7
	SilN+Lewis X	32372.5	29713.2	26339.4	22021.8
	SilN+Lewis X	38358.3	33181.4	27695.5	34555.4
	SilN+Lewis X	29621.2	28409.8	30713.8	27552.6
	AVERAGE	32378.7	28938	29517.3	26897	2760.56	685.908	2779.98	4582.75	1593.81	396.009	1605.02	2645.85
	sulf Lewis X	40062.1	41155.7	43857.2	N/A
	sulf Lewis X	35610.9	36669.7	41823.9	45401.6
	sulf Lewis X	34210.2	32251.5	33504.1	29280.8
	sulf Lewis X	36902.4	32360.6	36015.1	30565.6
	sulf Lewis X	33274.9	30524.4	25141.2	23506.2
	AVERAGE	36112.4	34073	34629.4	27784.2	3049.26	4796.09	7710.7	3760.14	1524.63	2398.04	3855.35	1880.07
	LN	37064.5	32417.3	35273.3	34671.3
	LN	34972.1	30909.8	28516.3	25980.5
	LN	30697	33402.4	31638.4	34096.8
	AVERAGE	34244.5	32243.2	31809.3	31582.9	3245.5	1255.39	3381.74	4860.29	1873.79	724.8	1952.45	2806.09
	Lewis A	33175.9	32955.9	32919.3	39093.6
	Lewis A	33400.8	32315.2	34841.4	33248.4
	Lewis A	32418	29067	29233.2	29537.1
	AVERAGE	32998.2	31446	32331.3	33959.7	514.925	2085.06	2849.96	4817.79	297.292	1203.81	1645.43	2781.55
	sulf Lewis A	36915	33905.7	32129.5	34219.6
	sulf Lewis A	31085.7	33047.6	31011.5	32252.2
	sulf Lewis A	30931.7	30315.9	29160.6	27851.5
	AVERAGE	32977.5	32423.1	30767.2	31441.1	3410.87	1874.62	1499.45	3260.61	1969.27	1082.31	865.709	1882.51

## Sheet: Fig 4 Graph
	Control 0	LeX 0	SiLN 0	SilN+LeX 0	sLeX 0	LN 0	LeA 0	sLeA 0	Control 30	LeX 30	SiLN 30	SilN+LeX 30	sLeX 30	LN 30	LeA 30	sLeA 30
Photons/sec	33276.2	35491.4	30847.1	33873.6	36112.4	34244.5	32998.2	32977.5	31861.7	32133.1	28135.8	29998.9	34073	32243.2	31446	32423.1
	2262.02	1167.98	1945.08	1872.13	1524.63	1873.79	297.292	1969.27	2008.47	2170.67	1737.64	1097.18	2398.04	724.8	1203.81	1082.31
	Photons/sec
Time	0	30	60	90	SEM0	SEM30	SEM60	SEM90
Control	33615.8	32396.4	34578.2	39272.6	2262.02	2008.47	2614.07	1876.25
LeX	35491.4	32133.1	29228.9	27373.3	1167.98	2170.67	2744.34	1166.91
LeA	32998.2	31446	32331.3	33959.7	297.292	1203.81	1645.43	2781.55
SiLN	30847.1	28135.8	27091	26874	1945.08	1737.64	1877.57	941.014
LN	34244.5	32243.2	31809.3	31582.9	1873.79	724.8	1952.45	2806.09
sLeX	36112.4	34073	34629.4	27784.2	1524.63	2398.04	3855.35	1880.07
sLeA	32977.5	32423.1	30767.2	31441.1	1969.27	1082.31	865.709	1882.51
SilN+LeX	33873.6	29998.9	29061.9	28811.6
					Lex	SiLN	sLex
					0.697006	0.684294	0.70747
				%reduction	0.302994	0.315706	0.29253

## Sheet: Fig 6 AR
	Acrosome intact sperm percentage
	5uM																											10 uM
	0 Hrs									2 Hrs									4 Hrs									0 Hrs									2 Hrs									4 Hrs
	C	NC	LeX	bi-SiaLN	LeA	LN	Control-C	Control-NC		C	NC	LeX	bi-SiaLN	LeA	LN	Control-C	Control-NC		C	NC	LeX	bi-SiaLN	LeA	LN	Control-C	Control-NC		C	NC	LeX	bi-SiaLN	LeA	LN	Control-C	Control-NC		C	NC	LeX	bi-SiaLN	LeA	LN	Control-C	Control-NC		C	NC	LeX	bi-SiaLN
	98.5	99.5	99.5	98	98.5	99	99	98.5		65	99.5	67	67	73.5	84	99	92.5		67.5	99	75	66.5	70	66.5	96	99.5		99	100	98.5	98	99.5	97	99	98.5		92	93.5	73	67	78	73	98.5	92.5		74.5	96.5	70	59
	97.5	99.5	97	98.5	99	98.5	98.5	98		61.5	100	67	70	85.5	76	96	98.5		62.5	99.5	57.5	50	61	62	96.5	98.5		99.5	97	96	97.5	98	99	98.5	98		89	99	62.5	64	68	92.5	96	98.5		69.5	95	69	55
	96.5	96	96.5	97	96	95	98.5	97.5		88.5	96	93	85.5	90	90	93.5	95		68	92.5	63.5	62.5	69	60	88	96.5		97.5	98.5	97	95.5	97.5	96	98.5	97.5		85	87	87.5	83	86	70	93.5	95		73.5	88.5	75.5	72.5
avg	97.5	98.3333	97.6667	97.8333	97.8333	97.5	98.6667	98		71.6667	98.5	75.6667	74.1667	83	83.3333	96.1667	95.3333		66	97	65.3333	59.6667	66.6667	62.8333	93.5	98.1667		98.6667	98.5	97.1667	97	98.3333	97.3333	98.6667	98		88.6667	93.1667	74.3333	71.3333	77.3333	78.5	96	95.3333		72.5	93.3333	71.5	62.1667
std	1	2.02073	1.60728	0.763763	1.60728	2.17945	0.288675	0.5		14.6828	2.17945	15.0111	9.92891	8.52936	7.02377	2.75379	3.01386		3.04138	3.90512	8.89288	8.60717	4.93288	3.32916	4.7697	1.52753		1.04083	1.5	1.25831	1.32288	1.04083	1.52753	0.288675	0.5		3.51188	6.00694	12.5532	10.2144	9.0185	12.2168	2.5	3.01386		2.64575	4.25245	3.5	9.1697
	Acrosome intact sperm percentage
	5uM																											10 uM
	0 Hrs									2 Hrs									4 Hrs									0 Hrs									2 Hrs									4 Hrs
	C	NC	SuLeX	bi-SiaLN	SuLeA	LN	Cont-C	Cont-NC		C	NC	SuLeX	bi-SiaLN	SuLeA	LN	Cont-C	Cont-NC		C	NC	SuLeX	bi-SiaLN	SuLeA	LN	Cont-C	Cont-NC		C	NC	SuLeX	bi-SiaLN	SuLeA	LN	Cont-C	Cont-NC		C	NC	SuLeX	bi-SiaLN	SuLeA	LN	Cont-C	Cont-NC		C	NC	SuLeX	bi-SiaLN
avg	97.5	98.3333	97.6667	97.8333	97.8333	97.5	98.6667	98		71.6667	98.5	75.6667	74.1667	83	83.3333	96.1667	95.3333		66	97	65.3333	59.6667	66.6667	62.8333	93.5	98.1667		98.6667	98.5	97.1667	97	98.3333	97.3333	98.6667	98		88.6667	93.1667	74.3333	71.3333	77.3333	78.5	96	95.3333		72.5	93.3333	71.5	62.1667
std	1	2.02073	1.60728	0.763763	1.60728	2.17945	0.288675	0.5		14.6828	2.17945	15.0111	9.92891	8.52936	7.02377	2.75379	3.01386		3.04138	3.90512	8.89288	8.60717	4.93288	3.32916	4.7697	1.52753		1.04083	1.5	1.25831	1.32288	1.04083	1.52753	0.288675	0.5		3.51188	6.00694	12.5532	10.2144	9.0185	12.2168	2.5	3.01386		2.64575	4.25245	3.5	9.1697
	0 Hrs								4 Hrs
	C	NC	SuLeX	bi-SiaLN	SuLeA	LN	Cont-C	Cont-NC		C	NC	SuLeX	bi-SiaLN	SuLeA	LN	Cont-C	Cont-NC
avg	97.5	98.3333	97.6667	97.8333	97.8333	97.5	98.6667	98		66	97	65.3333	59.6667	66.6667	62.8333	93.5	98.1667
std	1	2.02073	1.60728	0.763763	1.60728	2.17945	0.288675	0.5		3.04138	3.90512	8.89288	8.60717	4.93288	3.32916	4.7697	1.52753
[truncated: 4 more columns]
